# Supplementary material for: Machine learning slice-wise whole-lung CT emphysema score correlates with airway obstruction
Source: Eur Radiol. 2023 Aug 8;34(1):39–49. doi: 10.1007/s00330-023-09985-3 (PMC10791709; doi:10.1007/s00330-023-09985-3)
Supplement: Supplementary file 2 — Supplementary file2 (ZIP 31 KB) [file 330_2023_9985_MOESM2_ESM.zip]

Archive with 28 entries (20 files):
- eval_scan/
- eval_scan/models/
- eval_scan/src/
- eval_scan/src/datasets/
- eval_scan/src/datasets/__init__.py
- eval_scan/src/datasets/datasets.py
- eval_scan/src/datasets/transforms.py
- eval_scan/src/models/
- eval_scan/src/models/networks/
- eval_scan/src/models/networks/__init__.py
- eval_scan/src/models/networks/ResNet.py
- eval_scan/src/models/__init__.py
- eval_scan/src/models/BaseModel.py
- eval_scan/src/models/Losses.py
- eval_scan/src/models/Regressor.py
- eval_scan/src/preprocessing/
- eval_scan/src/preprocessing/__init__.py
- eval_scan/src/preprocessing/lung_segmentation.py
- eval_scan/src/utils/
- eval_scan/src/utils/__init__.py
- eval_scan/src/utils/figure_utils.py
- eval_scan/src/utils/utils.py
- eval_scan/src/__init__.py
- eval_scan/README.md
- eval_scan/eval_scan.py
- eval_scan/eval_scan_config.yml
- eval_scan/environment.yml
- eval_scan/LICENSE.txt
