# Supplementary material for: Machine learning slice-wise whole-lung CT emphysema score correlates with airway obstruction
Source: Eur Radiol. 2023 Aug 8;34(1):39–49. doi: 10.1007/s00330-023-09985-3 (PMC10791709; doi:10.1007/s00330-023-09985-3)
Supplement: Supplementary file 2 — Supplementary file2 (ZIP 31 KB) [file 330_2023_9985_MOESM2_ESM.zip › eval_scan/src/datasets/datasets.py]

import os
import torch
import torch.utils.data as data
import pandas as pd
import numpy as np
import nibabel as nib
from skimage import img_as_bool, img_as_ubyte
import tifffile

from . import transforms as tf

class VolumeDataset(torch.utils.data.Dataset):
    def __init__(self, scan, mask, spacing=5, transform=[tf.ToTorchTensor()]):
        super().__init__()
        self.scan = scan
        self.mask = mask
        self.spacing = spacing

        self.transform = tf.Compose(*transform)

    def __len__(self):
        return len(range(self.spacing, self.scan.shape[2]-self.spacing, 1))

    def __getitem__(self, idx):
        z = torch.tensor(idx)
        slice = self.scan[:,:,[idx-self.spacing, idx, idx+self.spacing]]
        m = self.mask[:,:,[idx-self.spacing, idx, idx+self.spacing]]

        slice, m = self.transform(slice, m)

        return slice, m, z

class NiiChunkDataset(data.Dataset):
    def __init__(self, data_df, data_path, transform=[tf.ToTorchTensor()]):
        """
        Define a torch.data.Dataset for the lung chunks described in data_df.
        ----------
        data_df (pd.DataFrame) : contains information of each samples. It must contains an entry 'ct_fn' (path to the
                                 ct-chunk) and 'single_lung_mask_fn' (path to the lung mask).
        data_path (str) : path to the data directory.
        transform (list of transfrom) : transformation to apply to the chunk and masks.
        """
        super().__init__()
        self.data_df = data_df
        self.data_path = data_path
        self.transform = tf.Compose(*transform)

    def __len__(self):
        """
        Return the length of the dataset
        """
        return len(self.data_df)

    def __getitem__(self, idx):
        """
        Load image chunk and lung mask, and apply the defined transformation.
        """
        # load data from nifti
        ct_path = os.path.join(self.data_path, self.data_df.iloc[idx].ct_fn)
        lung_mask_path = os.path.join(self.data_path, self.data_df.iloc[idx].single_lung_mask_fn)

        im = np.rot90(nib.load(ct_path).get_fdata(), axes=(0,1))
        mask = img_as_bool(np.rot90(nib.load(lung_mask_path).get_fdata(), axes=(0,1)))

        # get target
        target = self.data_df.iloc[idx]['10score']

        # apply transform
        im, mask = self.transform(im, mask)

        return im, mask, torch.tensor(target), torch.tensor(idx)


class ChunkDataset(data.Dataset):
    def __init__(self, data_df, data_path, transform=[tf.ToTorchTensor()]):
        """
        Define a torch.data.Dataset for the lung chunks described in data_df.
        ----------
        data_df (pd.DataFrame) : contains information of each samples. It must contains an entry 'ct_fn' (path to the
                                 ct-chunk) and 'single_lung_mask_fn' (path to the lung mask).
        data_path (str) : path to the data directory.
        transform (list of transfrom) : transformation to apply to the chunk and masks.
        """
        super().__init__()
        self.data_df = data_df
        self.data_path = data_path
        self.transform = tf.Compose(*transform)

    def __len__(self):
        """
        Return the length of the dataset
        """
        return len(self.data_df)

    def __getitem__(self, idx):
        """
        Load image chunk and lung mask, and apply the defined transformation.
        """
        # load data from nifti
        ct_path = os.path.join(self.data_path, self.data_df.iloc[idx].ct_fn)
        lung_mask_path = os.path.join(self.data_path, self.data_df.iloc[idx].single_lung_mask_fn)

        im = tifffile.imread(ct_path)#np.rot90(nib.load(ct_path).get_fdata(), axes=(0,1))
        mask = img_as_ubyte(tifffile.imread(lung_mask_path))

        # get target
        target = self.data_df.iloc[idx]['10score']

        # apply transform
        im, mask = self.transform(im, mask)

        return im, mask, torch.tensor(target), torch.tensor(idx)
