# Supplementary material for: Machine learning slice-wise whole-lung CT emphysema score correlates with airway obstruction
Source: Eur Radiol. 2023 Aug 8;34(1):39–49. doi: 10.1007/s00330-023-09985-3 (PMC10791709; doi:10.1007/s00330-023-09985-3)
Supplement: Supplementary file 2 — Supplementary file2 (ZIP 31 KB) [file 330_2023_9985_MOESM2_ESM.zip › eval_scan/src/datasets/transforms.py]

from abc import ABC, abstractmethod
from typing import List, Tuple, Union

import torch
from torchvision.transforms import ToTensor
import numpy as np
import cv2
import scipy.ndimage as ndi
from skimage import img_as_bool

class BaseTransform(ABC):
    def __init__(self, p=1, **kwargs):
        """
        p : probability of applying transform.
        """
        assert 0 <= p <= 1, f"'p' must be between 0 and 1."
        self.p = p

    def __call__(self, images : Union[np.ndarray, List[np.ndarray]], masks : Union[np.ndarray, List[np.ndarray]] = None):
        """

        """
        # type checking
        if isinstance(images, list):
            assert all(isinstance(img, (np.ndarray, torch.Tensor)) for img in images), f"'images' must be a np.ndarray or torch.Tensor, or a list of np.ndarray or torch.Tensor"
        else:
            assert isinstance(images, (np.ndarray, torch.Tensor)), f"'images' must be a np.ndarray or torch.Tensor, or a list of np.ndarray "

        if masks is not None:
            if isinstance(masks, list):
                assert all(isinstance(m, (np.ndarray, torch.Tensor)) for m in masks), f"'masks' must be a np.ndarray or torch.Tensor, or a list of np.ndarray or torch.Tensor"
            else:
                assert isinstance(masks, (np.ndarray, torch.Tensor)), f"'masks' must be a np.ndarray or torch.Tensor, or a list of np.ndarray or torch.Tensor"

        if torch.rand([1]).item() <= self.p:
            return self.apply_transform(images, masks)
        else:
            return images, masks

    @abstractmethod
    def apply_transform(self, images : Union[np.ndarray, List[np.ndarray]], masks : Union[np.ndarray, List[np.ndarray]] = None):
        """

        """
        pass

    def __str__(self):
        """

        """
        attr_names = [i for i in self.__dict__.keys() if i[:1] != '_']
        class_name = type(self).__name__
        return f"{class_name}({', '.join([f'{attr}={self.__getattribute__(attr)}' for attr in attr_names])})" # <- automatically print ClassName(attr1=val1, attr2=val2, ...)

# Compose
class Compose:
    """
    Compose, in a sequential fashion, multiple transforms than can handle an
    image and a mask in their __call__.
    """
    def __init__(self, *transformations : BaseTransform):
        """
        Build a sequential composition of transforms.
        ----------
        *transformations (args) : list of transforms to compose.
        """
        self.transformations = transformations

    def __call__(self, images, masks=None):
        """
        Passes the images (and masks) through all the transforms.
        """
        for f in self.transformations:
            images, masks = f(images, masks=masks)

        return images, masks

    def __str__(self):
        """
        Transform printing format
        """
        tf_names = [str(t) for t in self.transformations]
        max_size = max(len(x) for x in tf_names)
        link = '\n' + '|'.center(max_size) + '\n' + 'V'.center(max_size) + '\n'
        return link.join([t.center(max_size) for t in tf_names])

    def __add__(self, other):
        """
        Define how to sum composition.
        """
        return Compose(*(self.transformations + other.transformations))

# Window CT
class WindowCT(BaseTransform):
    def __init__(self, win_c=0, win_w=1000, out_range=(0,1), p=1):
        """

        """
        super().__init__(p=p)
        self.win_c = win_c
        self.win_w = win_w
        self.out_range = out_range

    def apply_transform(self, images, masks=None):
        """

        """
        if isinstance(images, list):
            images = [self.window_ct(img, win_center=self.win_c, win_width=self.win_w, out_range=self.out_range) for img in images]
        else:
            images = self.window_ct(images, win_center=self.win_c, win_width=self.win_w, out_range=self.out_range)

        return images, masks

    @staticmethod
    def window_ct(ct_scan, win_center=40, win_width=120, out_range=(0,1)):
        """
        Window the raw CT-scan with the given center and width in Hounsfeild unit (HU).
        ----------
        ct_scan (np.array) : the input ct_scan array in HU.
        win_center (float) : the center HU value of the window to use.
        win_width (float) : the width of the window in HU.
        out_range (tuple (l, h)) : the output range of the windowed ct_scan. Values resacled below l are clipped to
                l and values rescaled over h are clipped to h.
        return : (np.array) the windowed ct-scan.
        """
        # get window boundary in Hounsfeild unit
        win_min = win_center - win_width / 2
        win_max = win_center + win_width / 2
        # rescale to have pixel value zero at win_min and 255 at win_max
        out_delta = out_range[1] - out_range[0]
        ct_scan = (out_delta * (ct_scan - win_min) / (win_max - win_min)) + out_range[0]
        # clip value to the output range
        ct_scan[ct_scan < out_range[0]] = out_range[0]
        ct_scan[ct_scan > out_range[1]] = out_range[1]

        return ct_scan

# Select Slice CT
class SliceSelection(BaseTransform):
    def __init__(self, slices=1):
        """

        """
        super().__init__(p=1) # transform is always applied
        # slices : list of slices or int -> random selection of x slice
        if isinstance(slices, list):
            assert all(isinstance(s, int) for s in slices) and len(slices) > 0, "All slice indices must be integer."
        elif isinstance(slices, int):
            assert slices > 0, "slice indices must be positives."
        else:
            raise AttributeError("'slices' must be eiter a list indicating the slice to use or an integer indicating the number of slice to randomly pick.")

        self.slices = slices

    def apply_transform(self, images, masks):
        """

        """
        max_idx = images[0].shape[2] if isinstance(images, list) else images.shape[2]
        idx = self.slices if isinstance(self.slices, list) else sorted(list(torch.randperm(max_idx)[:self.slices]))#list(torch.randint(0, max_idx, [self.slices]))

        images = [img[:,:,idx] for img in images] if isinstance(images, list) else images[:,:,idx]
        if masks is not None:
            masks = [m[:,:,idx] for m in masks] if isinstance(masks, list) else masks[:,:,idx]

        return images, masks

# crop to mask content and resize to major axis (take one image and one mask)!
class CropObject(BaseTransform):
    def __init__(self, out_shape=None, p=1):
        """

        """
        super().__init__(p=p)
        self.out_shape = out_shape
        #self.order = order

    @staticmethod
    def get_square_bbox(img):
        """

        """
        rows = np.any(img, axis=1)
        cols = np.any(img, axis=0)
        if (not np.any(rows)) and (not np.any(cols)):
            return 0, img.shape[0], 0, img.shape[1]

        rmin, rmax = np.where(rows)[0][[0, -1]]
        cmin, cmax = np.where(cols)[0][[0, -1]]
        # check that the crop will contains pixels
        if rmin == rmax and cmin == cmax:
            return 0, img.shape[0], 0, img.shape[1]

        w = max(rmax-rmin, cmax-cmin)

        rmin_sq = max(0, int(rmin + (rmax-rmin)/2 - w/2))
        rmax_sq = min(int(rmin + (rmax-rmin)/2 + w/2), img.shape[0])

        cmin_sq = max(0, int(cmin + (cmax-cmin)/2 - w/2))
        cmax_sq = min(int(cmin + (cmax-cmin)/2 + w/2), img.shape[1])

        return rmin_sq, rmax_sq, cmin_sq, cmax_sq

    @staticmethod
    def pad_to_square(a, pad_value=0, dim=None):
        """
        a : N-d array to pad
        pad_value : value to pad a with
        dim : dimension along which to pad. If None, all dimension are padded to match the largest dimension of a.
        """
        dim = list(range(a.ndim)) if dim is None else dim
        out_len = max([a.shape[i] for i in dim])
        padding = [(int(np.ceil((out_len-a.shape[i])/2)), int(np.floor((out_len-a.shape[i])/2))) if i in dim else (0,0) for i in range(a.ndim)]
        return np.pad(a, padding, mode='constant', constant_values=pad_value)

    def apply_transform(self, images, masks):
        """
        take one image and one mask.
        """
        assert masks is not None, "A mask must be provided for the CropObject transfrom."
        im_shape = self.out_shape if self.out_shape is not None else images.shape[:2]
        r1, r2, c1, c2 = self.get_square_bbox(masks)

        images = images[r1:r2, c1:c2, ...]
        if images.shape[0] != images.shape[1]:
            images = self.pad_to_square(images, pad_value=0, dim=[0,1])

        masks = masks[r1:r2, c1:c2, ...]
        if masks.shape[0] != masks.shape[1]:
            masks = self.pad_to_square(masks, pad_value=0, dim=[0,1])

        images = cv2.resize(images, tuple(im_shape), cv2.INTER_LINEAR) #skimage.transform.resize(images, im_shape, order=self.order)
        masks = cv2.resize(masks, tuple(im_shape), cv2.INTER_NEAREST) #skimage.transform.resize(masks, im_shape, order=0)

        return images, masks

class Resize(BaseTransform):
    def __init__(self, size, p=1):
        super().__init__(p=p)
        self.size = size

    def apply_transform(self, images, masks=None):
        """

        """
        if isinstance(images, list):
            images = [cv2.resize(img, self.size, cv2.INTER_LINEAR) for img in images]
        else:
            images = cv2.resize(images, self.size, cv2.INTER_LINEAR)
        if masks is not None:
            if isinstance(masks, list):
                masks = [cv2.resize(m, self.size, cv2.INTER_NEAREST) for m in masks]
            else:
                masks = cv2.resize(masks, self.size, cv2.INTER_NEAREST)

        return images, masks

# keep only content on mask
# class ApplyMask(BaseTransform):
#     def __init__(self):
#         """
#
#         """
#         super().__init__()
#
#     def apply_transform(self, images, masks=None):
#         """
#
#         """
#         assert masks is not None, "A mask or a list of mask must be provided for the ApplyMask transfrom."
#         if isinstance(images, list):
#             if isinstance(masks, list):
#                 # for each element in images and mask : multiply them
#                 assert len(masks) == len(images), "With a list of images and masks provided, they must have the same length."
#                 images = [img * img_as_bool(m) for img, m in zip(images, masks)]
#             else:
#                 # apply the given mask to each images
#                 images = [img * img_as_bool(masks) for img in images]
#         else:
#             # case with single image and single mask
#             images = images * img_as_bool(masks)
#
#         return images, masks

# keep only content on mask
class ApplyMask(BaseTransform):
    def __init__(self):
        """

        """
        super().__init__()

    def apply_transform(self, images, masks=None):
        """

        """
        assert masks is not None, "A mask or a list of mask must be provided for the ApplyMask transfrom."
        if isinstance(images, list):
            if isinstance(masks, list):
                # for each element in images and mask : multiply them
                assert len(masks) == len(images), "With a list of images and masks provided, they must have the same length."
                images = [img * m for img, m in zip(images, masks)]
            else:
                # apply the given mask to each images
                images = [img * masks for img in images]
        else:
            # case with single image and single mask
            images = images * masks

        return images, masks

# To torch Tensors
class ToTorchTensor(BaseTransform):
    def __init__(self):
        """

        """
        super().__init__()
        self.to_tensor = ToTensor()

    def apply_transform(self, images, masks=None):
        """

        """
        images = [self.to_tensor(img) for img in images] if isinstance(images, list) else self.to_tensor(images)
        if masks is not None:
            masks = [self.to_tensor(m) for m in masks] if isinstance(masks, list) else self.to_tensor(masks)

        return images, masks

#----------------------------#
#      Inversion Tools       #
#----------------------------#

def uncrop(img, mask, mask_ref):
    """
    Uncrop an image using the reference mask.
    """
    rmin, rmax, cmin, cmax = get_bbox(mask_ref)
    rmin2, rmax2, cmin2, cmax2 = get_bbox(mask)

    img = cv2.resize(img[rmin2:rmax2, cmin2:cmax2, ...], (cmax-cmin, rmax-rmin, *img.shape[2:]), cv2.INTER_AREA)
    out = np.zeros_like(mask_ref)
    out[rmin:rmax, cmin:cmax, ...] = img
    return out

def get_bbox(img):
    """

    """
    rows = np.any(img, axis=1)
    cols = np.any(img, axis=0)
    if (not np.any(rows)) and (not np.any(cols)):
        return 0, img.shape[0], 0, img.shape[1]

    rmin, rmax = np.where(rows)[0][[0, -1]]
    cmin, cmax = np.where(cols)[0][[0, -1]]
    # check that the crop will contains pixels
    if rmin == rmax and cmin == cmax:
        return 0, img.shape[0], 0, img.shape[1]

    return rmin, rmax, cmin, cmax
