# Supplementary material for: Machine learning slice-wise whole-lung CT emphysema score correlates with airway obstruction
Source: Eur Radiol. 2023 Aug 8;34(1):39–49. doi: 10.1007/s00330-023-09985-3 (PMC10791709; doi:10.1007/s00330-023-09985-3)
Supplement: Supplementary file 2 — Supplementary file2 (ZIP 31 KB) [file 330_2023_9985_MOESM2_ESM.zip › eval_scan/src/models/Losses.py]

import torch
import torch.nn as nn

class wRegLoss(nn.Module):
    def __init__(self, weights, wMSE=1, wMAE=1, reduction='mean', device='cuda'):
        """
        weights = [((bound_low, bound_up), w), ...] : list of 2-tuple(2-tuple, float)

        target value between [bound_low, bound_up[ are weighted wih w
        If target value not in specified bounds, w=1
        """
        super().__init__()
        assert reduction in ['mean', 'sum', 'none'], f"Invalid reduction. Supported 'mean', 'sum', 'none'. Passed {reduction}"
        assert all(len(w)==2 \
                   and isinstance(w[0], (tuple, list)) \
                   and len(w[0]) == 2 \
                   and isinstance(w[1], (int, float)) for w in weights), \
                   f"'weights' must be a list of 2-tuple(2-tuple, float/int)."

        self.device = device
        self.reduction = reduction
        self.mse = torch.nn.MSELoss(reduction='none')
        self.wMSE = wMSE
        self.mae = torch.nn.L1Loss(reduction='none')
        self.wMAE = wMAE
        self.weights = weights

    def forward(self, pred, target):
        """
        Compute the weighted MSE loss.
        """
        # compute weight vector
        w = torch.ones_like(pred, device=self.device)
        for (l, u), w_i in self.weights:
            w = torch.where((target >= l) & (target < u), w_i * torch.ones_like(pred, device=self.device), w)

        # compute weighted sum of mae and mse (weighted by regressed values)
        loss = (self.wMSE * self.mse(pred, target) + self.wMAE * self.mae(pred, target)) * w

        # apply reduction
        if self.reduction == 'mean':
            return loss.mean()
        elif self.reduction == 'sum':
            return loss.sum()
        else:
            return loss
