# Supplementary material for: Machine learning slice-wise whole-lung CT emphysema score correlates with airway obstruction
Source: Eur Radiol. 2023 Aug 8;34(1):39–49. doi: 10.1007/s00330-023-09985-3 (PMC10791709; doi:10.1007/s00330-023-09985-3)
Supplement: Supplementary file 2 — Supplementary file2 (ZIP 31 KB) [file 330_2023_9985_MOESM2_ESM.zip › eval_scan/src/models/Regressor.py]

import torch
import torch.nn as nn
from sklearn.manifold import TSNE
from sklearn.metrics import accuracy_score, recall_score, precision_score, f1_score
import numpy as np

from .BaseModel import BaseModel
from ..utils.utils import rgetattr, regression_accuracy

class Regressor(BaseModel):
    def __init__(self, net, loss_fn=nn.MSELoss(), opt=None, sched=None, logger=None,
                 print_progress=True, device='cuda'):
        """
        net -> output 1 neurons
        loss -> MSE like -> loss takes (pred, target)
        """
        super().__init__(net, opt, sched, logger, print_progress, device)
        self.loss_fn = loss_fn
        self.outputs['validation'] = {} # placeholder for validation outputs

    def forward_loss(self, data):
        """

        """
        input, _, target, _ = data
        input = input.to(self.device).float()
        target = target.to(self.device).float()

        pred = self.net(input).squeeze(1)
        loss = self.loss_fn(pred, target)
        return loss

    def validate(self, loader, store_pred=False, use_best_net=False, save_tsne_layer=None):
        """
        validate the regressor with the given loader.
        ----------
        loader (torch.data.Dataloader) : provides the batch of data as img, mask, label, idx.
        store_pred (bool) : whether to store the prediction in the self.outputs dictionnary.
        use_best_net (bool) : whether to use self.best_net or self.net for processing.
        save_tsne_layer (str) : string indicating from which layer to compute the t-SNE representation. If `None` no
                    t-SNE is computed. Layer string must have the format net.'attr1.attr2.attr3 ...'.
        """
        valid_loss = 0.0
        idx_pred_target = []
        idx_repr = []

        with torch.no_grad():
            # select net to use
            net = self.best_net if use_best_net else self.net
            net.eval()
            # if save tsne -> register hook
            if save_tsne_layer is not None:
                # forward hook to recover wanted feature map
                featmap = {}
                def hook(module, input, output):
                    featmap['repr'] = output.detach()
                # add hook to the specified layer
                handle = rgetattr(net, save_tsne_layer).register_forward_hook(hook)

            for b, data in enumerate(loader):
                input, _, target, idx = data
                input = input.to(self.device).float()
                target = target.to(self.device).float()

                pred = net(input).squeeze(1)
                valid_loss += self.loss_fn(pred, target).item()
                idx_pred_target += list(zip(idx.cpu().data.tolist(), pred.cpu().data.tolist(), target.cpu().data.tolist()))

                if save_tsne_layer is not None:
                    # recover representation and save it in idx_repr
                    idx_repr += list(zip(idx.cpu().data.tolist(), featmap['repr'].view(featmap['repr'].shape[0], -1).cpu().data.tolist()))

                if self.print_progress:
                    self.print_progessbar(b, len(loader), name='Valid Batch', size=100, erase=True)

        # if save tsne -> remove hook and compute t-SNE and save
        if save_tsne_layer is not None:
            handle.remove()
            idx, repr = zip(*idx_repr)
            self.print_fn(f"Computing the t-SNE representation of net.{save_tsne_layer}")
            repr2D = TSNE(n_components=2).fit_transform(np.array(repr))
            self.outputs['validation']['tsne'] = list(zip(idx, repr2D.tolist()))

        _, pred, target = zip(*idx_pred_target)
        pred, target = np.array(pred), np.array(target)
        acc_tol05 = regression_accuracy(target, pred, tol=0.5, clip=(0,9))
        acc_tol1 = regression_accuracy(target, pred, tol=1, clip=(0,9))
        acc_tol15 = regression_accuracy(target, pred, tol=1.5, clip=(0,9))
        acc_tol2 = regression_accuracy(target, pred, tol=2, clip=(0,9))
        acc_tol25 = regression_accuracy(target, pred, tol=2.5, clip=(0,9))
        acc_tol3 = regression_accuracy(target, pred, tol=3, clip=(0,9))

        val_outputs = {"Valid Loss": valid_loss/len(loader),
                       "Valid Acc. (+/- 0.5)": acc_tol05,
                       "Valid Acc. (+/- 1)": acc_tol1,
                       "Valid Acc. (+/- 1.5)": acc_tol15,
                       "Valid Acc. (+/- 2)": acc_tol2,
                       "Valid Acc. (+/- 2.5)": acc_tol25,
                       "Valid Acc. (+/- 3)": acc_tol3}
        val_formats = {"Valid Loss": ".5f", "Valid Acc. (+/- 0.5)": ".2%", "Valid Acc. (+/- 1)": ".2%",
                       "Valid Acc. (+/- 1.5)": ".2%", "Valid Acc. (+/- 2)": ".2%",
                       "Valid Acc. (+/- 2.5)": ".2%", "Valid Acc. (+/- 3)": ".2%"}

        if store_pred:
            self.outputs['validation']['idx_pred_target'] = idx_pred_target
            self.outputs['validation'].update(val_outputs)

        return val_outputs, val_formats

    def getRAM(self, input, use_best_net=False, feature_conv_layer='layer4', linear_layer='linear', return_pred=False, N_use=None):
        """
        Compute the Regression Activation Map (RAM) for the passed input (B,C,H,W) using the N_use highest contributor
        to the final prediciton. If N_use if None, all the activation map are used.
        """
        with torch.no_grad():
            B, C, H, W = input.shape
            net = self.best_net if use_best_net else self.net
            net.eval()
            # define forward-hook to recover convolutionnal feature map (before GAP) -> feat_conv
            featmap = {}
            def hook(module, input, output):
                featmap['repr'] = output.detach()
            # add hook to the specified layer
            handle = rgetattr(net, feature_conv_layer).register_forward_hook(hook)
            # get network Fully-connected weights : W
            W_l = rgetattr(net, linear_layer).weight.data.cpu()
            # Forward pass with input
            p = net(input).squeeze(1)
            # recover convolutional feature map
            feat_conv = featmap['repr'].data.cpu()
            b, c, h, w = feat_conv.shape
            # get importance of each activation map on final score
            wfeat = W_l * feat_conv.mean(dim=(2,3)).squeeze()
            # Compute RAM
            if N_use is not None:
                # get the N_use highest contributor
                indices = torch.argsort(wfeat, dim=1, descending=True)[:,:N_use]#np.argsort(wfeat.view(-1).numpy())[-N_use:]
                # weighted average of activation maps
                RAM = torch.stack([W_l[:,idx].matmul(feat_conv[b_i,idx,:,:].reshape(1, N_use, h*w)) for b_i, idx in enumerate(indices)], dim=0)
                RAM = RAM.reshape(b,1,h,w)
            else:
                RAM = W_l.matmul(feat_conv.reshape(b, c, h*w))
                RAM = RAM.reshape(b,1,h,w)
            # Upsample
            RAM = nn.Upsample(size=(H,W), mode='bilinear', align_corners=True)(RAM)
            # remove forward hook
            handle.remove()

            if return_pred:
                return RAM, p
            else:
                return RAM
        # with torch.no_grad():
        #     B, C, H, W = input.shape
        #     net = self.best_net if use_best_net else self.net
        #     net.eval()
        #     # define forward-hook to recover convolutionnal feature map (before GAP) -> feat_conv
        #     featmap = {}
        #     def hook(module, input, output):
        #         featmap['repr'] = output.detach()
        #     # add hook to the specified layer
        #     handle = rgetattr(net, feature_conv_layer).register_forward_hook(hook)
        #     # get network Fully-connected weights : W
        #     W_l = rgetattr(net, linear_layer).weight.data.cpu()
        #     # Forward pass with input
        #     p = net(input).squeeze(1)
        #     # recover convolutional feature map
        #     feat_conv = featmap['repr'].data.cpu()
        #     b, c, h, w = feat_conv.shape
        #     # Compute RAM
        #     RAM = W_l.matmul(feat_conv.reshape(B, c, h*w))
        #     RAM = RAM.reshape(b,1,h,w)
        #     # Upsample to input shape (H,W)
        #     RAM = nn.Upsample(size=(H,W), mode='bilinear', align_corners=True)(RAM)
        #     # Potential Post-Processing of RAM (normalization or Scaling)
        #
        #     # remove forward hook
        #     handle.remove()
        #
        #     if return_pred:
        #         return RAM, p
        #     else:
        #         return RAM

class ClassRegressor(BaseModel):
    def __init__(self, net, loss_reg_fn=nn.MSELoss(), loss_clss_fn=nn.CrossEntropyLoss(), w_reg=1, w_clss=1,
                 opt=None, sched=None, logger=None, print_progress=True, device='cuda'):
        """
        net -> output 1 neurons and x classes
        loss -> 1) MSE like (takes : pred, target) 2) CE like (takes : logit, target)
        """
        super().__init__(net, opt, sched, logger, print_progress, device)
        self.loss_reg_fn = loss_reg_fn
        self.w_reg = w_reg
        self.loss_clss_fn = loss_clss_fn
        self.w_clss = w_clss
        self.outputs['validation'] = {} # placeholder for validation outputs

    def forward_loss(self, data):
        """

        """
        input, _, target, _ = data
        input = input.to(self.device).float()
        target = target.to(self.device).float()

        pred, logit = self.net(input)
        loss_reg = self.w_reg * self.loss_reg_fn(pred.squeeze(1), target)
        loss_clss = self.w_clss * self.loss_clss_fn(logit, target.long())

        return loss_reg + loss_clss, {'Loss': loss_reg + loss_clss, 'Loss MSE': loss_reg, 'Loss CE': loss_clss}

    def validate(self, loader, store_pred=False, use_best_net=False, save_tsne_layer=None):
        """
        validate the regressor with the given loader.
        ----------
        loader (torch.data.Dataloader) : provides the batch of data as img, mask, label, idx.
        store_pred (bool) : whether to store the prediction in the self.outputs dictionnary.
        use_best_net (bool) : whether to use self.best_net or self.net for processing.
        save_tsne_layer (str) : string indicating from which layer to compute the t-SNE representation. If `None` no
                    t-SNE is computed. Layer string must have the format net.'attr1.attr2.attr3 ...'.
        """
        valid_loss = 0.0
        idx_pred_target = []
        idx_clss_target = []
        idx_repr = []

        with torch.no_grad():
            # select net to use
            net = self.best_net if use_best_net else self.net
            net.eval()
            # if save tsne -> register hook
            if save_tsne_layer is not None:
                # forward hook to recover wanted feature map
                featmap = {}
                def hook(module, input, output):
                    featmap['repr'] = output.detach()
                # add hook to the specified layer
                handle = rgetattr(net, save_tsne_layer).register_forward_hook(hook)

            for b, data in enumerate(loader):
                input, _, target, idx = data
                input = input.to(self.device).float()
                target = target.to(self.device).float()

                pred, logit = net(input)
                valid_loss += (self.w_reg * self.loss_reg_fn(pred.squeeze(1), target) \
                              + self.w_clss * self.loss_clss_fn(logit, target.long())).item()
                idx_pred_target += list(zip(idx.cpu().data.tolist(), pred.squeeze(1).cpu().data.tolist(), target.cpu().data.tolist()))
                idx_clss_target += list(zip(idx.cpu().data.tolist(), logit.argmax(dim=1).cpu().data.tolist(), target.cpu().data.tolist()))

                if save_tsne_layer is not None:
                    # recover representation and save it in idx_repr
                    idx_repr += list(zip(idx.cpu().data.tolist(), featmap['repr'].view(featmap['repr'].shape[0], -1).cpu().data.tolist()))

                if self.print_progress:
                    self.print_progessbar(b, len(loader), name='Valid Batch', size=100, erase=True)

        # if save tsne -> remove hook and compute t-SNE and save
        if save_tsne_layer is not None:
            handle.remove()
            idx, repr = zip(*idx_repr)
            self.print_fn(f"Computing the t-SNE representation of net.{save_tsne_layer}")
            repr2D = TSNE(n_components=2).fit_transform(np.array(repr))
            self.outputs['validation']['tsne'] = list(zip(idx, repr2D.tolist()))

        # regression perfromances
        _, pred, target = zip(*idx_pred_target)
        pred, target = np.array(pred), np.array(target)
        val_outputs = {"Valid Loss": valid_loss/len(loader)}
        val_formats = {"Valid Loss": ".5f"}
        val_outputs.update({f"Valid Acc. (+/- {tol})": regression_accuracy(target, pred, tol=tol, clip=(0,9)) for tol in [0.5, 1, 1.5, 2, 2.5, 3]})
        val_formats.update({f"Valid Acc. (+/- {tol})": ".2%" for tol in [0.5, 1, 1.5, 2, 2.5, 3]})

        # classification performances
        _, clss, target = zip(*idx_clss_target)
        clss, target = np.array(clss), np.array(target)
        val_outputs.update({f"Valid cAcc. (all)": accuracy_score(target, clss)})
        val_formats.update({f"Valid cAcc. (all)": ".2%"})
        val_outputs.update({f"Valid cAcc. (t={t})": accuracy_score(target[target == t], clss[target == t]) for t in range(10)})
        val_formats.update({f"Valid cAcc. (t={t})": ".2%" for t in range(10)})

        if store_pred:
            self.outputs['validation']['idx_pred_target'] = idx_pred_target
            self.outputs['validation']['idx_clss_target'] = idx_clss_target
            self.outputs['validation'].update(val_outputs)

        return val_outputs, val_formats
