# Supplementary material for: Machine learning slice-wise whole-lung CT emphysema score correlates with airway obstruction
Source: Eur Radiol. 2023 Aug 8;34(1):39–49. doi: 10.1007/s00330-023-09985-3 (PMC10791709; doi:10.1007/s00330-023-09985-3)
Supplement: Supplementary file 2 — Supplementary file2 (ZIP 31 KB) [file 330_2023_9985_MOESM2_ESM.zip › eval_scan/src/preprocessing/lung_segmentation.py]

import numpy as np
import scipy.ndimage as ndi
import skimage.morphology as morph
#from skimage import img_as_ubyte

def resample_vol(vol, resize_factor=None, new_shape=None, order=1):
    # check that input are provided
    assert resize_factor or new_shape, f"either resize_factor or new_shape should be provided."
    # define resizing factor depending on input
    if resize_factor:
        resize_factor = [resize_factor]*vol.ndim if isinstance(resize_factor, (int, float)) else resize_factor
        assert len(resize_factor) == vol.ndim, "resize_factor should have the same number of entry as the number of dimension of the volume."
    else:
        assert len(new_shape) == vol.ndim, "new_shape should have the same number of entry as the number of dimension of the volume."
        resize_factor = np.array(new_shape) / np.array(vol.shape)
    # scale volume
    scaled_vol = ndi.zoom(vol, resize_factor, order=order)
    return scaled_vol

def segment_lung3D(vol, threshold=-200, median__kernel_size=3, cleaning_ball_radius=(3, 3), compression_factor=0.25,
                   n_errosion=5, errosion_radius=1, n_dilation=3, dilation_radius=3, verbose=False):
    """

    """
    #-------------------#
    # Lung segmentation #
    #-------------------#
    original_shape = vol.shape
    # threshold HU
    if verbose: print(f"\t> thresholding scan with t={threshold}.")
    mask = vol < threshold

    # morphological cleaning
    pad_val = 2*max(cleaning_ball_radius) + 4
    if verbose: print(f"\t> Padding volume in (x,y) with pad={pad_val}.")
    mask = np.pad(mask, ((pad_val,pad_val),(pad_val,pad_val),(0,0)), constant_values=1) # pad volume in x/y with 1 to make sure the air background is extracted as one object
    if verbose: print(f"\t> median filtering with kernel({[median__kernel_size]*3}).")
    mask = ndi.median_filter(mask, size=median__kernel_size)
    if verbose: print(f"\t> morphological closing of masks with ball(r={cleaning_ball_radius[0]}).")
    mask = ndi.binary_closing(mask, structure=morph.ball(cleaning_ball_radius[0]))
    if verbose: print(f"\t> morphological opening of masks with ball(r={cleaning_ball_radius[1]}).")
    mask = ndi.binary_opening(mask, structure=morph.ball(cleaning_ball_radius[1]))

    # labelling + remove air background
    lab, n = ndi.label(mask)
    mask[lab == 1] = 0 # remove background
    lab[lab == 1] = 0 # remove background

    # crop the volume back to original
    if verbose: print(f"\t> Cropping volume in (x,y) back to original")
    mask = mask[pad_val:-pad_val, pad_val:-pad_val, :]
    lab = lab[pad_val:-pad_val, pad_val:-pad_val, :]

    # get both_lung_mask as biggest object once air background removed
    if verbose: print("\t> Get mask of both lungs.")
    both_lung_mask = lab == max(range(1,n+1,1), key=lambda i: ndi.sum_labels(lab == i, lab, index=i))

    #---------------------#
    # Lung identification #
    #---------------------#
    # downsample scan (for speed)
    if verbose: print("\t> Identifying the Right and Left lungs.")
    mask_small = resample_vol(mask.copy(), resize_factor=compression_factor, order=0)

    # lung separation by errosion
    for _ in range(n_errosion):
        new_mask_small = ndi.binary_erosion(mask_small, structure=morph.ball(errosion_radius))

        # check that there are at least two object remaining otherwise exit the errosion loop
        _, n_id = ndi.label(new_mask_small)
        if n_id < 2:
            break
        else:
            mask_small = new_mask_small

    # lung identification : labelling + extraction of largest object
    lab_id, n_id = ndi.label(mask_small)
    sorted_idx = sorted(range(1,n_id+1,1), key=lambda i: ndi.sum_labels(lab_id == i, lab_id, index = i), reverse=True)
    #sorted_idx.remove(0)
    if verbose: print(f"\t> {len(sorted_idx)} object found. Extract the two biggest as lung.")
    lung_indices = sorted_idx[:2] if len(sorted_idx) > 2 else sorted_idx

    # Recovering single lung mask and identify them
    single_lung_masks = {'R': None, 'L': None}
    for idx in lung_indices:
        # get erroded lung
        lung_mask = lab_id == idx
        # dilate lung
        for _ in range(n_dilation):
            lung_mask = ndi.binary_dilation(lung_mask, structure=morph.ball(dilation_radius))

        # get mass center and define if R or L (R <-> L (look volume from feet i.e. z=0 is lower part and z=500 is upper part))
        cm = ndi.center_of_mass(lung_mask)
        lung_id = 'R' if cm[1] < lung_mask.shape[1] / 2 else 'L'
        if verbose: print(f"\t> {lung_id}-lung found.")

        lung_mask = resample_vol(lung_mask, new_shape=original_shape, order=0)
        # original mask and lung_1
        if verbose: print(f"\t> Extracting {lung_id}-lung mask.")
        single_lung_masks[lung_id] = lung_mask * both_lung_mask

    return both_lung_mask, single_lung_masks # single lung : {'R': mask_R, 'L': mask_L}
