# Supplementary material for: Machine learning slice-wise whole-lung CT emphysema score correlates with airway obstruction
Source: Eur Radiol. 2023 Aug 8;34(1):39–49. doi: 10.1007/s00330-023-09985-3 (PMC10791709; doi:10.1007/s00330-023-09985-3)
Supplement: Supplementary file 2 — Supplementary file2 (ZIP 31 KB) [file 330_2023_9985_MOESM2_ESM.zip › eval_scan/src/utils/figure_utils.py]

import matplotlib
import matplotlib.pyplot as plt
import numpy as np
import os

def segmentation_fig(scan, mask_R, mask_L, save_dir):
    """

    """
    s_ax, s_sg1, s_sg2, s_cor = 250, 150, 350, 250
    colors = ['tomato', 'lightskyblue']
    alphas = [1, 1]

    fig, axs = plt.subplots(1, 4, figsize=(12, 4))

    axs[0].set_title('Axial')
    axs[0].imshow(scan[:,:,s_ax], cmap='gray')
    for mask, color, a in zip([mask_L, mask_R], colors, alphas):
        mask = mask[:,:,s_ax]
        if np.any(mask):
                axs[0].imshow(np.ma.masked_where(mask == False, mask),
                              cmap=matplotlib.colors.ListedColormap([color]), alpha=a)
    axs[0].set_axis_off()

    axs[1].set_title('Sagital R')
    axs[1].imshow(scan[:,s_sg1,:], cmap='gray')
    for mask, color, a in zip([mask_L, mask_R], colors, alphas):
        mask = mask[:,s_sg1,:]
        if np.any(mask):
                axs[1].imshow(np.ma.masked_where(mask == False, mask),
                              cmap=matplotlib.colors.ListedColormap([color]), alpha=a)
    axs[1].set_axis_off()

    axs[2].set_title('Sagital L')
    axs[2].imshow(scan[:,s_sg2,:], cmap='gray')
    for mask, color, a in zip([mask_L, mask_R], colors, alphas):
        mask = mask[:,s_sg2,:]
        if np.any(mask):
                axs[2].imshow(np.ma.masked_where(mask == False, mask),
                              cmap=matplotlib.colors.ListedColormap([color]), alpha=a)
    axs[2].set_axis_off()

    axs[3].set_title('Corronal')
    axs[3].imshow(scan[s_cor,:,:], cmap='gray')
    for mask, color, a in zip([mask_L, mask_R], colors, alphas):
        mask = mask[s_cor,:,:]
        if np.any(mask):
                axs[3].imshow(np.ma.masked_where(mask == False, mask),
                              cmap=matplotlib.colors.ListedColormap([color]), alpha=a)
    axs[3].set_axis_off()

    fig.savefig(os.path.join(save_dir, 'segmentation_fig.png'), dpi=300, bbox_inches='tight')

def prediction_fig(pred_R, pred_L, save_dir):
    """

    """
    fig, ax = plt.subplots(1, 1, figsize=(5, 5))
    color_p = 'salmon'
    ax_R = ax.inset_axes([0, 0, 0.5, 0.9], transform=ax.transAxes)
    ax_L = ax.inset_axes([0.5, 0, 0.5, 0.9], transform=ax.transAxes)
    # Right Lung
    ax_R.barh(np.arange(0,len(pred_R),1), pred_R, height=1, color=color_p)
    ax_R.invert_xaxis()
    ax_R.yaxis.set_label_position("right")
    ax_R.yaxis.tick_right()
    ax_R.set_yticklabels([])
    ax_R.set_title('Right Lung')
    ax_R.set_xlabel('COPD score')
    ax_R.spines['left'].set_visible(False)
    ax_R.spines['top'].set_visible(False)
    ax_R.set_xlim([9, -1])
    ax_R.set_xticks(np.arange(0,9,2)[::-1])

    ax_L.barh(np.arange(0,len(pred_L),1), pred_L, height=1, color=color_p)
    ax_L.set_title('Left Lung')
    ax_L.set_xlabel('COPD score')
    ax_L.set_xlim([-1, 9])
    ax_L.set_xticks(np.arange(0,9,2))
    ax_L.set_yticklabels([])
    ax_L.spines['right'].set_visible(False)
    ax_L.spines['top'].set_visible(False)

    ax.text(0.5, 0.9, 'z', transform=ax.transAxes, ha='center', va='bottom')
    ax.set_title(f"Predicted COPD Visual Score")
    ax.set_axis_off()
    fig.savefig(os.path.join(save_dir, 'COPD_prediction.png'), dpi=300, bbox_inches='tight')
