# Supplementary material for: Machine learning slice-wise whole-lung CT emphysema score correlates with airway obstruction
Source: Eur Radiol. 2023 Aug 8;34(1):39–49. doi: 10.1007/s00330-023-09985-3 (PMC10791709; doi:10.1007/s00330-023-09985-3)
Supplement: Supplementary file 2 — Supplementary file2 (ZIP 31 KB) [file 330_2023_9985_MOESM2_ESM.zip › eval_scan/src/utils/utils.py]

import functools
import os
import logging
import json
import yaml
from yaml import Loader
import torch
import pandas as pd
import numpy as np
import random

########################################################################################################################
#   General Python utils
########################################################################################################################

def rgetattr(obj, attr, *args):
    """
    Extended getattr method to handle attribute access nested in parents classes : obj.attr1.attr2.attr3
    ----------
    INPUT
        |---- obj () the object to access attributes from.
        |---- attr (str) the attribute(s) name to access. Nested attributes are separated by a dot ('.')
    OUTPUT
        |---- obj_attr () the object attributes.
    """
    def _getattr(obj, attr):
        return getattr(obj, attr, *args)
    return functools.reduce(_getattr, [obj] + attr.split('.'))

def multi_getattr(objects, name):
    """
    Extension of the getattr method to search for the `name` in the list of object `objects`
    where the order gives the priority.
    """
    assert isinstance(objects, list), f"objects must be a list of modules."
    c = None
    for obj in objects:
        try:
            c = getattr(obj, name)
            break
        except AttributeError:
            pass

    # raise error if element not found
    if c is None:
        obj_list = '\n'+'\n'.join([str(obj) for obj in objects])
        raise AttributeError(f"{name} could not be found in {obj_list}")

    return c

class AttrDict(dict):
    """
    Dictionary subclass whose entries can be accessed like attributes
    (as well as normally).
    """
    def __init__(self, *args, **kwargs):
        """
        Build a AttrDict from dict like this : AttrDict.from_nested_dicts(dict)
        """
        super(AttrDict, self).__init__(*args, **kwargs)
        self.__dict__ = self

    @staticmethod
    def from_json_path(path : str):# -> AttrDict:
        """ Construct nested AttrDicts from a json. """
        assert os.path.isfile(path), f'Path {path} does not exist.'
        with open(path, 'r') as fn:
            data = json.load(fn)
        return AttrDict.from_nested_dicts(data)

    @staticmethod
    def from_yaml_path(path : str, loader: Loader = yaml.SafeLoader):# -> AttrDict:
        """ Construct nested AttrDicts from a YAML path with the specified yaml.loader. """
        assert os.path.isfile(path), f'Path {path} does not exist.'
        with open(path, 'r') as fn:
            data = yaml.load(fn, Loader=loader)
        return AttrDict.from_nested_dicts(data)

    def to_yaml(self, path : str):
        """ Save the nested AttrDicts (self) in a YAML file specified by path """
        assert os.path.isdir(os.path.dirname(path)), f'Path {os.path.dirname(path)} does not exist.'
        with open(path, 'w') as fn:
            yaml.dump(self.to_nested_dicts(self), fn, sort_keys=False)

    def to_json(self, path : str):
        """ Save the nested AttrDicts (self) in a JSON file specified by path """
        assert os.path.isdir(os.path.dirname(path)), f'Path {os.path.dirname(path)} does not exist.'
        with open(path, 'w') as fn:
            json.dump(self, fn)

    @staticmethod
    def from_nested_dicts(data : dict):# -> AttrDict:
        """ Construct nested AttrDicts from nested dictionaries. """
        if not isinstance(data, dict):
            return data
        else:
            return AttrDict({key: AttrDict.from_nested_dicts(data[key]) for key in data})

    @staticmethod
    def to_nested_dicts(data):# -> AttrDict:
        """ Construct nested dict from an AttrDict. """
        if not isinstance(data, AttrDict):
            return data
        else:
            return dict({key: AttrDict.to_nested_dicts(data[key]) for key in data})

def print_progessbar(n: int, max: int, name: str = '', size: int = 10, end_char: str = '', erase: bool = False):
    """
    Print a progress bar. To be used in a for-loop and called at each iteration
    with the iteration number and the max number of iteration.
    ------------
    INPUT
        |---- n (int) the iteration current number
        |---- max (int) the total number of iteration
        |---- name (str) an optional name for the progress bar
        |---- size (int) the size of the progress bar
        |---- end_char (str) the print end parameter to used in the end of the
        |                    progress bar (default is '')
        |---- erase (bool) whether to erase the progress bar when 100% is reached.
    OUTPUT
        |---- None
    """
    print(f'{name} {n+1:04d}/{max:04d}'.ljust(len(name) + 12) \
        + f'|{"█"*int(size*(n+1)/max)}'.ljust(size+1) + f'| {(n+1)/max:.1%}'.ljust(6), \
        end='\r')

    if n+1 == max:
        if erase:
            print(' '.ljust(len(name) + size + 40), end='\r')
        else:
            print('')

def dict2str(dict):
    """
    represent a dictionnary as kwargs in string : key1=val1, key2=val2, ...
    """
    return ', '.join([f'{k}={v}' for k,v in dict.items()])

def initialize_logger(logger_path):
    """
    Initialize a new logger.
    """
    logging.basicConfig(level=logging.INFO)
    logger = logging.getLogger()
    try:
        logger.handlers[1].stream.close()
        logger.removeHandler(logger.handlers[1])
    except IndexError:
        pass
    logger.setLevel(logging.INFO)
    file_handler = logging.FileHandler(logger_path)
    file_handler.setLevel(logging.INFO)
    file_handler.setFormatter(logging.Formatter('%(asctime)s | %(levelname)s | %(message)s'))
    logger.addHandler(file_handler)

    return logger

def set_seed(seed):
    """
    Set the radnom seed for torch, numpy and random.
    """
    random.seed(seed)
    np.random.seed(seed)
    torch.manual_seed(seed)
    torch.cuda.manual_seed(seed)
    #torch.cuda.manual_seed_all(seed)
    torch.backends.cudnn.deterministic = True

########################################################################################################################
#   CT utils function
########################################################################################################################

def window_ct(ct_scan, win_center=40, win_width=120, out_range=(0,1)):
    """
    Window the raw CT-scan with the given center and width in Hounsfeild unit (HU).
    ----------
    INPUT
        |---- ct_scan (np.array) the input ct_scan array in HU.
        |---- win_center (float) the center HU value of the window to use.
        |---- win_width (float) the width of the window in HU.
        |---- out_range (tuple (l, h)) the output range of the windowed ct_scan. Values resacled below l are clipped to
        |           l and values rescaled over h are clipped to h.
    OUTPUT
        |---- ct_scan (np.array) the windowed ct-scan.
    """
    # get window boundary in Hounsfeild unit
    win_min = win_center - win_width / 2
    win_max = win_center + win_width / 2
    # rescale to have pixel value zero at win_min and 255 at win_max
    out_delta = out_range[1] - out_range[0]
    ct_scan = (out_delta * (ct_scan - win_min) / (win_max - win_min)) + out_range[0]
    # clip value to the output range
    ct_scan[ct_scan < out_range[0]] = out_range[0]
    ct_scan[ct_scan > out_range[1]] = out_range[1]

    return ct_scan

########################################################################################################################
#   DataFrame utils function
########################################################################################################################

# resample dataframe by class
def dataframe_row_resampling(df, column, resampling=None):
    """
    Resample the Dataframe to replicate rows differently for different value of a column.
    ----------
    df (pd.DataFrame) : the dataframe to resample.
    column (str)      : the column on which to resample.
    resampling (dict) : dictionnary defining the number to time to replicate each entry of column. {val: replicate}. If
                        'None', the dataframe is resampled to have an even distribution of the values of the column.
    """
    if resampling is not None:
        assert all(k in df[column].unique() for k in resampling.keys()), f"keys of resampling must be present in df['column']"
        return pd.concat([pd.concat([df[df[column] == k]]*N, axis=0) for k, N in resampling.items()], axis=0)
    else:
        N_max = df[column].value_counts().max()
        return pd.concat([pd.concat([df[df[column] == k]]*(int(np.round(N_max / n))), axis=0) for k, n in df[column].value_counts().items()], axis=0)

########################################################################################################################
#   Metric utils function
########################################################################################################################

# compute accuracy (with tolerance) of ± n class above/below
def regression_accuracy(target, pred, tol, clip=None):
    """
    Compute a regression accuracy as the fraction of prediction that are close enough to the target (target value +/- tol).
    ----------
    target (np.array) : array of target values.
    pred (np.array)   : array of predicted values.
    tol (float)       : tolerance around the target value (as +/- tol).
    clip (2-tuple)    : if provided, the prediction are clipped between the two value provided.
    """
    if clip is not None:
        pred = np.clip(pred, clip[0], clip[1])
    binary_pred = np.where((target-tol <= pred) & (pred <= target+tol), 1, 0)#np.where(np.where((target-tol <= pred) & (pred <= target+tol), 1, 0), 1, 0)
    acc = binary_pred.sum() / len(binary_pred)

    return acc
