# Supplementary material for: Machine learning slice-wise whole-lung CT emphysema score correlates with airway obstruction
Source: Eur Radiol. 2023 Aug 8;34(1):39–49. doi: 10.1007/s00330-023-09985-3 (PMC10791709; doi:10.1007/s00330-023-09985-3)
Supplement: Supplementary file 2 — Supplementary file2 (ZIP 31 KB) [file 330_2023_9985_MOESM2_ESM.zip › eval_scan/README.md]

py  eva	# Slice-Wise COPD Visual Score prediction of CT-Scan
---

## Purpose

This folder contains the code and models allowing to predict the COPD visual score for each lungs of a Chest CT-scan. The score is predicted slice-wise for each lung and two prediction vectors are provided as output.

## Structure

The folder contains:
* `environment.yml` with the different python packages required.
* `models/` directory with trained regression model state_dictionaries.
* `src/` package of specific python classes and methods necessary.
* `eval_scan.py` callable python scripts to predict the COPD visual score of a CT-scan.
* `eval_scan_config.yml` config file containing the parameters for the `eval_scan.py`

## Run

To run `eval_scan.py`, type the following command in the terminal from the root of this folder

```
python3 eval_scan.py PATH_TO_NIFTI_SCAN eval_scan_config.yml
```

where `PATH_TO_NIFTI_SCAN` is the relative path to the CT-scan to process, given in a NIFTI format (_i.e._ `.nii` or `.nii.gz`).

for example:
```
python3 eval_scan.py ../../data_dir/ct-scan_12345.nii.gz eval_scan_config.yml
```

`eval_scan_config.yml` contains all the following hyper-parameters. Most of them should not be changed unless new models with different training are used (such as the online transformation or the model's architecture).

```yaml
# What model's weights to load
model_path: models/ResNet18/best_model_1_1.pt
# What model architecture to use (see available architecture in src/models/network/ResNet.py)
model: ResNet18

# parameters for the dataloading
loader_kwargs:
  batch_size: 64
  num_workers: 8
  shuffle: False

# Directory where the results are saved.
# if none, make a dir with same name a scan file
# if the directory/directories do not extist, they are created
save_dir: some_dir/some_sub_dir/

# Whether to print the state of the process
verbose: True

# device to work on
device: cuda:0

#===========================================#
# DO NOT CHANGE PARAMETERS BELOW UNLESS YOU #
# USE A MODEL TRAINED WITH ANOTHER SET UP   #
#===========================================#

# Spacing between the three slice of the input.
slice_spacing: 5

# parameters to initialize the ResNet network (3 channels as input and 1 neuron as output)
model_kwargs:
  input_channels: 3
  num_classes: 1

# Online augmentation of the input : must be transform present in src.datasets.transforms
transform:
  WindowCT : {win_c: -650, win_w: 800, out_range: [0,1]}
  CropObject : {out_shape: [512,512], p: 1}
  ApplyMask: {}
  ToTorchTensor: {}

# Parameters for the 3D Lung segmentation
segmentation_kwargs:
  threshold: -200
  median__kernel_size: 3
  cleaning_ball_radius: [3, 3]
  compression_factor: 0.25
  n_errosion: 5
  errosion_radius: 1
  n_dilation: 3
  dilation_radius: 3
  verbose: True
```

## Outputs

Several outputs are saved for the processing of each scan in a directory specified by the key `save_dir` in `eval_scan_config.yml`.
1. `mask_R_nii.gz` the 3D segmentation mask of the Right lung.
2. `mask_L_nii.gz` the 3D segmentation mask of the Left lung.
3. `score_pred.csv` tabular file containing the Right/Left COPD visual score prediction for each slice of the scan. It also contains the lung size on each slice (in term of pixel).
4. `segmentation_fig.png` overview figure of the segmentation.
    ![seg](/output_example/segmentation_fig.png)
5. `COPD_prediction.png` overview of the COPD visual score predictions for each lung.
    ![pred](/output_example/COPD_prediction.png)
