# Supplementary material for: Machine learning slice-wise whole-lung CT emphysema score correlates with airway obstruction
Source: Eur Radiol. 2023 Aug 8;34(1):39–49. doi: 10.1007/s00330-023-09985-3 (PMC10791709; doi:10.1007/s00330-023-09985-3)
Supplement: Supplementary file 2 — Supplementary file2 (ZIP 31 KB) [file 330_2023_9985_MOESM2_ESM.zip › eval_scan/eval_scan.py]

import os
import sys
import click

import nibabel as nib
import torch
import numpy as np
import pandas as pd
from skimage import img_as_bool, img_as_ubyte

import matplotlib
import matplotlib.pyplot as plt
matplotlib.use('Agg')

from src.datasets.datasets import VolumeDataset
import src.datasets.transforms as tf
import src.models.networks.ResNet as resnet
from src.utils.utils import AttrDict, print_progessbar, dict2str
from src.utils.figure_utils import prediction_fig, segmentation_fig
from src.preprocessing.lung_segmentation import segment_lung3D

def predict_visual_score_volume(net, loader, n_slice, device='cuda', verbose=False):
    """
    Generate a prediction vector for the samples in the Volume loader using the passed net.
    """
    net = net.to(device)
    net.eval()

    vol_pred = np.zeros(n_slice) # placeholder for COPD scores

    for b, data in enumerate(loader):
        slice, mask, z = data
        slice = slice.to(device).float()
        # predict and keep only prediiction where there is lung
        with torch.no_grad():
            p = net(slice).squeeze(1)
            vol_pred[z.cpu().numpy()] = torch.where(mask[:,1,:,:].sum(dim=(1,2)) > 0, p.cpu(), torch.zeros_like(p, device='cpu'))

        if verbose: print_progessbar(b, len(loader), name=f"\t> slices", size=100, erase=False)

    return vol_pred

def evaluate_scan(scan, net, transform=[tf.ToTorchTensor()], slice_spacing=5, device='cuda',
                  segmentation_kwargs=dict(threshold=-200, median__kernel_size=3,
                                           cleaning_ball_radius=(3, 3), compression_factor=0.25,
                                           n_errosion=5, errosion_radius=1, n_dilation=3,
                                           dilation_radius=3, verbose=False),
                  verbose=False, loader_kwargs=dict(batch_size=16, num_workers=8)):
    """
    Process a scan by segmenting the right and left lungs and predicting the
    COPD visual score for the right and left lungs.
    """
    # segment lung
    if verbose: print("Segmenting the right and left lungs.")
    _, single_lung = segment_lung3D(scan, **segmentation_kwargs)
    mask_R = img_as_ubyte(single_lung['R'])
    mask_L = img_as_ubyte(single_lung['L'])

    if verbose: print('Prediction on the Right lung.')
    dataset_R = VolumeDataset(scan, mask_R, spacing=slice_spacing, transform=transform)
    dataloader_R = torch.utils.data.DataLoader(dataset_R, **loader_kwargs)
    pred_R = predict_visual_score_volume(net, dataloader_R, scan.shape[2],
                                         device=device, verbose=verbose)

    if verbose: print('Prediction on the Left lung.')
    dataset_L = VolumeDataset(scan, mask_L, spacing=slice_spacing, transform=transform)
    dataloader_L = torch.utils.data.DataLoader(dataset_L, **loader_kwargs)
    pred_L = predict_visual_score_volume(net, dataloader_L, scan.shape[2],
                                         device=device, verbose=verbose)

    return pred_R, mask_R, pred_L, mask_L

@click.command()
@click.argument('scan_path', type=click.Path(exists=True))
@click.argument('config_path', type=click.Path(exists=True))
def main(scan_path, config_path):
    """
    scan_path   -> path to the input scan as Nifti (.nii or .nii.gz).
    config_path -> path to the YAML config file.
    """
    cfg = AttrDict.from_yaml_path(config_path)

    # Load scan
    assert scan_path.endswith(".nii") or scan_path.endswith(".nii.gz"), f"The scan must be provided as NIfti file (.nii or .nii.gz). Given : {scan_path}."
    scan_nii = nib.load(scan_path)
    scan = np.rot90(scan_nii.get_fdata(), axes=(0,1))

    # Load model
    net = getattr(resnet, cfg.model)(**cfg.model_kwargs)
    if cfg.verbose: print(f"Using a {cfg.model}({dict2str(cfg.model_kwargs)}) ")

    net.load_state_dict(torch.load(cfg.model_path, map_location=cfg.device))
    net = net.to(cfg.device)
    if cfg.verbose: print(f"{cfg.model}'s weights loaded from {cfg.model_path}")

    # online transfrom
    transform = [getattr(tf, tf_name)(**tf_param) for tf_name, tf_param in cfg.transform.items()]
    if cfg.verbose: print(f"Online augmentation of slices \n {str(tf.Compose(*transform))}")

    # evaluate
    pred_R, mask_R, pred_L, mask_L = evaluate_scan(scan, net, transform=transform,
                                                   slice_spacing=cfg.slice_spacing,
                                                   device=cfg.device,
                                                   segmentation_kwargs = cfg.segmentation_kwargs,
                                                   verbose=cfg.verbose,
                                                   loader_kwargs=cfg.loader_kwargs)

    #measure the lung_size per slice
    lung_size_R = img_as_bool(mask_R).sum(axis=(0,1))
    lung_size_L = img_as_bool(mask_L).sum(axis=(0,1))

    # make output dir
    save_dir = cfg.save_dir if cfg.save_dir else os.path.basename(scan_path).split('.')[0]
    if not os.path.isdir(save_dir):
        os.makedirs(save_dir)

    # save masks
    R_mask_path, L_mask_path = os.path.join(save_dir, 'mask_R.nii.gz'), os.path.join(save_dir, 'mask_L.nii.gz')
    nib.save(nib.Nifti1Pair(np.rot90(mask_R, axes=(1,0)), scan_nii.affine), R_mask_path)
    if cfg.verbose: print(f"Right lung mask saved at {R_mask_path}")
    nib.save(nib.Nifti1Pair(np.rot90(mask_L, axes=(1,0)), scan_nii.affine), L_mask_path)
    if cfg.verbose: print(f"Left lung mask saved at {L_mask_path}")
    # save predictions
    pred_df = pd.DataFrame(data=np.stack([pred_R, pred_L, lung_size_R, lung_size_L], axis=1),
                           columns=['pred_R', 'pred_L', 'lung_size_R', 'lung_size_L'])
    pred_path = os.path.join(save_dir, 'score_pred.csv')
    pred_df.to_csv(pred_path)
    if cfg.verbose: print(f"Visual COPD score prediction saved at {pred_path}")

    # make analysis figures
    segmentation_fig(scan, mask_R, mask_L, save_dir)
    prediction_fig(pred_R, pred_L, save_dir)

if __name__ == '__main__':
    main()
