# Supplementary material for: Machine learning slice-wise whole-lung CT emphysema score correlates with airway obstruction
Source: Eur Radiol. 2023 Aug 8;34(1):39–49. doi: 10.1007/s00330-023-09985-3 (PMC10791709; doi:10.1007/s00330-023-09985-3)
Supplement: Supplementary file 2 — Supplementary file2 (ZIP 31 KB) [file 330_2023_9985_MOESM2_ESM.zip › eval_scan/eval_scan_config.yml]

# What model's weights to load
model_path: models/ResNet18/best_model_1_1.pt
# What model architecture to use
model: ResNet18

# parameters for the dataloading
loader_kwargs:
  batch_size: 64
  num_workers: 8
  shuffle: False

# Directory where the results are saved.
# if none, make a dir with same name a scan file
# if the directory/directories do not extist, they are created
save_dir: some_dir/some_sub_dir/

# Whether to print the state of the process
verbose: True

# device to work on
device: cuda:0

#===========================================#
# DO NOT CHANGE PARAMETERS BELOW UNLESS YOU #
# USE A MODEL TRAINED WITH ANOTHER SET UP   #
#===========================================#

# Spacing between the three slice of the input.
slice_spacing: 5

# parameters to initialize the ResNet network (3 channels as input and 1 neuron as output)
model_kwargs:
  input_channels: 3
  num_classes: 1

# Online augmentation of the input : must be transform present in src.datasets.transforms
transform:
  WindowCT : {win_c: -650, win_w: 800, out_range: [0,1]}
  CropObject : {out_shape: [512,512], p: 1}
  ApplyMask: {}
  ToTorchTensor: {}

# Parameters for the 3D Lung segmentation
segmentation_kwargs:
  threshold: -200
  median__kernel_size: 3
  cleaning_ball_radius: [3, 3]
  compression_factor: 0.25
  n_errosion: 5
  errosion_radius: 1
  n_dilation: 3
  dilation_radius: 3
  verbose: True
