# Supplementary material for: Machine learning slice-wise whole-lung CT emphysema score correlates with airway obstruction
Source: Eur Radiol. 2023 Aug 8;34(1):39–49. doi: 10.1007/s00330-023-09985-3 (PMC10791709; doi:10.1007/s00330-023-09985-3)
Supplement: Supplementary file 2 — Supplementary file2 (ZIP 31 KB) [file 330_2023_9985_MOESM2_ESM.zip › eval_scan/environment.yml]

name: COPD
channels:
  - pytorch
  - defaults
  - conda-forge
dependencies:
  - _libgcc_mutex=0.1=main
  - anyio=2.2.0=py38h06a4308_1
  - argon2-cffi=20.1.0=py38h27cfd23_1
  - async_generator=1.10=pyhd3eb1b0_0
  - attrs=20.3.0=pyhd3eb1b0_0
  - babel=2.9.0=pyhd3eb1b0_0
  - backcall=0.2.0=pyhd3eb1b0_0
  - blas=1.0=mkl
  - bleach=3.3.0=pyhd3eb1b0_0
  - blosc=1.21.0=h8c45485_0
  - bqplot=0.12.26=pyhd8ed1ab_0
  - brotli=1.0.9=he6710b0_2
  - brotlipy=0.7.0=py38h27cfd23_1003
  - brunsli=0.1=h2531618_0
  - bzip2=1.0.8=h7b6447c_0
  - ca-certificates=2021.4.13=h06a4308_1
  - certifi=2020.12.5=py38h06a4308_0
  - cffi=1.14.5=py38h261ae71_0
  - chardet=4.0.0=py38h06a4308_1003
  - charls=2.2.0=h2531618_0
  - click=7.1.2=pyhd3eb1b0_0
  - cloudpickle=1.6.0=py_0
  - cryptography=3.4.7=py38hd23ed53_0
  - cudatoolkit=10.1.243=h6bb024c_0
  - cycler=0.10.0=py38_0
  - cytoolz=0.11.0=py38h7b6447c_0
  - dask-core=2021.4.0=pyhd3eb1b0_0
  - dbus=1.13.18=hb2f20db_0
  - decorator=5.0.6=pyhd3eb1b0_0
  - defusedxml=0.7.1=pyhd3eb1b0_0
  - dicom2nifti=2.2.12=pyhd3deb0d_0
  - entrypoints=0.3=py38_0
  - expat=2.3.0=h2531618_2
  - fontconfig=2.13.1=h6c09931_0
  - freetype=2.10.4=h5ab3b9f_0
  - fsspec=0.9.0=pyhd3eb1b0_0
  - giflib=5.1.4=h14c3975_1
  - glib=2.68.1=h36276a3_0
  - gst-plugins-base=1.14.0=h8213a91_2
  - gstreamer=1.14.0=h28cd5cc_2
  - h5py=2.10.0=py38hd6299e0_1
  - hdf5=1.10.6=hb1b8bf9_0
  - icu=58.2=he6710b0_3
  - idna=2.10=pyhd3eb1b0_0
  - imagecodecs=2021.3.31=py38h581e88b_0
  - imageio=2.9.0=pyhd3eb1b0_0
  - importlib-metadata=3.10.0=py38h06a4308_0
  - importlib_metadata=3.10.0=hd3eb1b0_0
  - intel-openmp=2021.2.0=h06a4308_610
  - ipydatawidgets=4.2.0=pyhd3deb0d_0
  - ipykernel=5.3.4=py38h5ca1d4c_0
  - ipython=7.22.0=py38hb070fc8_0
  - ipython_genutils=0.2.0=pyhd3eb1b0_1
  - ipyvolume=0.6.0a8=pyhd8ed1ab_0
  - ipywebrtc=0.6.0=pyhd8ed1ab_0
  - ipywidgets=7.6.3=pyhd3eb1b0_1
  - jedi=0.17.0=py38_0
  - jinja2=2.11.3=pyhd3eb1b0_0
  - joblib=1.0.1=pyhd3eb1b0_0
  - jpeg=9b=h024ee3a_2
  - json5=0.9.5=py_0
  - jsonschema=3.2.0=py_2
  - jupyter=1.0.0=py38_7
  - jupyter-packaging=0.7.12=pyhd3eb1b0_0
  - jupyter_client=6.1.12=pyhd3eb1b0_0
  - jupyter_console=6.4.0=pyhd3eb1b0_0
  - jupyter_core=4.7.1=py38h06a4308_0
  - jupyter_server=1.4.1=py38h06a4308_0
  - jupyterlab=3.0.14=pyhd3eb1b0_1
  - jupyterlab_pygments=0.1.2=py_0
  - jupyterlab_server=2.4.0=pyhd3eb1b0_0
  - jupyterlab_widgets=1.0.0=pyhd3eb1b0_1
  - jxrlib=1.1=h7b6447c_2
  - kiwisolver=1.3.1=py38h2531618_0
  - lcms2=2.12=h3be6417_0
  - ld_impl_linux-64=2.33.1=h53a641e_7
  - lerc=2.2.1=h2531618_0
  - libaec=1.0.4=he6710b0_1
  - libdeflate=1.7=h27cfd23_5
  - libffi=3.3=he6710b0_2
  - libgcc=7.2.0=h69d50b8_2
  - libgcc-ng=9.1.0=hdf63c60_0
  - libgfortran-ng=7.3.0=hdf63c60_0
  - libpng=1.6.37=hbc83047_0
  - libsodium=1.0.18=h7b6447c_0
  - libstdcxx-ng=9.1.0=hdf63c60_0
  - libtiff=4.1.0=h2733197_1
  - libuuid=1.0.3=h1bed415_2
  - libuv=1.40.0=h7b6447c_0
  - libwebp=1.0.1=h8e7db2f_0
  - libxcb=1.14=h7b6447c_0
  - libxml2=2.9.10=hb55368b_3
  - libzopfli=1.0.3=he6710b0_0
  - locket=0.2.1=py38h06a4308_1
  - lz4-c=1.9.3=h2531618_0
  - markupsafe=1.1.1=py38h7b6447c_0
  - matplotlib=3.3.4=py38h06a4308_0
  - matplotlib-base=3.3.4=py38h62a2d02_0
  - mistune=0.8.4=py38h7b6447c_1000
  - mkl=2021.2.0=h06a4308_296
  - mkl-service=2.3.0=py38h27cfd23_1
  - mkl_fft=1.3.0=py38h42c9631_2
  - mkl_random=1.2.1=py38ha9443f7_2
  - nbclassic=0.2.6=pyhd3eb1b0_0
  - nbclient=0.5.3=pyhd3eb1b0_0
  - nbconvert=6.0.7=py38_0
  - nbformat=5.1.3=pyhd3eb1b0_0
  - ncurses=6.2=he6710b0_1
  - nest-asyncio=1.5.1=pyhd3eb1b0_0
  - networkx=2.5=py_0
  - nibabel=3.2.1=pyhd8ed1ab_0
  - ninja=1.10.2=hff7bd54_1
  - nodejs=6.13.1=0
  - notebook=6.3.0=py38h06a4308_0
  - numpy=1.20.1=py38h93e21f0_0
  - numpy-base=1.20.1=py38h7d8b39e_0
  - olefile=0.46=py_0
  - openjpeg=2.3.0=h05c96fa_1
  - openssl=1.1.1k=h27cfd23_0
  - packaging=20.9=pyhd3eb1b0_0
  - pandas=1.2.4=py38h2531618_0
  - pandoc=2.12=h06a4308_0
  - pandocfilters=1.4.3=py38h06a4308_1
  - parso=0.8.2=pyhd3eb1b0_0
  - partd=1.2.0=pyhd3eb1b0_0
  - pcre=8.44=he6710b0_0
  - pexpect=4.8.0=pyhd3eb1b0_3
  - pickleshare=0.7.5=pyhd3eb1b0_1003
  - pillow=8.2.0=py38he98fc37_0
  - pip=21.0.1=py38h06a4308_0
  - prometheus_client=0.10.1=pyhd3eb1b0_0
  - prompt-toolkit=3.0.17=pyh06a4308_0
  - prompt_toolkit=3.0.17=hd3eb1b0_0
  - ptyprocess=0.7.0=pyhd3eb1b0_2
  - pycparser=2.20=py_2
  - pydicom=2.1.2=pyhd3deb0d_0
  - pygments=2.8.1=pyhd3eb1b0_0
  - pyopenssl=20.0.1=pyhd3eb1b0_1
  - pyparsing=2.4.7=pyhd3eb1b0_0
  - pyqt=5.9.2=py38h05f1152_4
  - pyrsistent=0.17.3=py38h7b6447c_0
  - pysocks=1.7.1=py38h06a4308_0
  - python=3.8.8=hdb3f193_5
  - python-dateutil=2.8.1=pyhd3eb1b0_0
  - python_abi=3.8=1_cp38
  - pythreejs=2.3.0=pyhd8ed1ab_0
  - pytorch=1.7.1=py3.8_cuda10.1.243_cudnn7.6.3_0
  - pytz=2021.1=pyhd3eb1b0_0
  - pywavelets=1.1.1=py38h7b6447c_2
  - pyyaml=5.4.1=py38h27cfd23_1
  - pyzmq=20.0.0=py38h2531618_1
  - qt=5.9.7=h5867ecd_1
  - qtconsole=5.0.3=pyhd3eb1b0_0
  - qtpy=1.9.0=py_0
  - readline=8.1=h27cfd23_0
  - requests=2.25.1=pyhd3eb1b0_0
  - scikit-image=0.18.1=py38ha9443f7_0
  - scikit-learn=0.24.1=py38ha9443f7_0
  - scipy=1.6.2=py38had2a1c9_1
  - send2trash=1.5.0=pyhd3eb1b0_1
  - setuptools=52.0.0=py38h06a4308_0
  - sip=4.19.13=py38he6710b0_0
  - six=1.15.0=py38h06a4308_0
  - snappy=1.1.8=he6710b0_0
  - sniffio=1.2.0=py38h06a4308_1
  - sqlite=3.35.4=hdfb4753_0
  - terminado=0.9.4=py38h06a4308_0
  - testpath=0.4.4=pyhd3eb1b0_0
  - threadpoolctl=2.1.0=pyh5ca1d4c_0
  - tifffile=2021.4.8=pyhd3eb1b0_2
  - tk=8.6.10=hbc83047_0
  - toolz=0.11.1=pyhd3eb1b0_0
  - torchaudio=0.7.2=py38
  - torchvision=0.8.2=py38_cu101
  - tornado=6.1=py38h27cfd23_0
  - traitlets=5.0.5=pyhd3eb1b0_0
  - traittypes=0.2.1=pyh9f0ad1d_2
  - typing_extensions=3.7.4.3=pyha847dfd_0
  - urllib3=1.26.4=pyhd3eb1b0_0
  - wcwidth=0.2.5=py_0
  - webencodings=0.5.1=py38_1
  - wheel=0.36.2=pyhd3eb1b0_0
  - widgetsnbextension=3.5.1=py38_0
  - xz=5.2.5=h7b6447c_0
  - yaml=0.2.5=h7b6447c_0
  - zeromq=4.3.4=h2531618_0
  - zfp=0.5.5=h2531618_6
  - zipp=3.4.1=pyhd3eb1b0_0
  - zlib=1.2.11=h7b6447c_3
  - zstd=1.4.5=h9ceee32_0
  - pip:
    #- elasticdeform==0.4.9
    - opencv-python==4.5.2.52
    - opencv-python-headless==4.5.2.52
prefix: ~/.conda/envs/COPD
